# Supplementary material for: Continuous Particle Separation Driven by 3D Ag-PDMS Electrodes with Dielectric Electrophoretic Force Coupled with Inertia Force
Source: Micromachines (Basel). 2022 Jan 12;13(1):117. doi: 10.3390/mi13010117 (PMC8780234; doi:10.3390/mi13010117)
Supplement: Supplementary file 1 [file micromachines-13-00117-s001.zip]

Archive with 1 entries (1 files):
- Supplement1.mp4
